# Supplementary material for: A Peripheral Blood Signature of Increased Th1 and Myeloid Cells Combined with Serum Inflammatory Mediators Is Associated with Response to Abatacept in Rheumatoid Arthritis Patients
Source: Cells. 2023 Dec 9;12(24):2808. doi: 10.3390/cells12242808 (PMC10741898; doi:10.3390/cells12242808)
Supplement: Supplementary file 1 [file cells-12-02808-s001.zip]

Archive with 1 entries (1 files):
- cells-2709616-supplementary.pdf
